# Supplementary material for: The Interventional Effects and Mechanisms of Lonidamine in Combination with Apigenin on Colorectal Cancer
Source: Curr Issues Mol Biol. 2025 Oct 8;47(10):825. doi: 10.3390/cimb47100825 (PMC12563077; doi:10.3390/cimb47100825)
Supplement: Supplementary file 1 [file cimb-47-00825-s001.zip]

Archive with 1 entries (1 files):
- cimb-3860406-supplementary.pdf
